# Supplementary material for: Epstein-Barr Virus Infection Alone or Jointly with Human Papillomavirus Associates with Down-Regulation of miR-145 in Oral Squamous-Cell Carcinoma
Source: Microorganisms. 2021 Dec 2;9(12):2496. doi: 10.3390/microorganisms9122496 (PMC8708579; doi:10.3390/microorganisms9122496)
Supplement: Supplementary file 1 [file microorganisms-09-02496-s001.zip]

Archive with 1 entries (1 files):
- microorganisms-1471777-supplementary.pdf
